# Supplementary material for: CAR T cells expressing a bacterial virulence factor trigger potent bystander antitumour responses in solid cancers
Source: Nat Biomed Eng. 2022 Apr 4;6(7):830–41. doi: 10.1038/s41551-022-00875-5 (PMC9288934; doi:10.1038/s41551-022-00875-5)
Supplement: Supplementary file 4 — List of antibodies used. [file 41551_2022_875_MOESM4_ESM.xlsx]

## Sheet: Sheet1
Supplementary Table 1. Antibodies used in the current study
Experiment	Antibody	Color	Cat number	Clone	Company
mCD19 expression	CD19	APC	115512	6D5	BioLegend
NAP expression in murine CAR-T cells panel	CD3	BV421	564008	17A2	BD Biosciences
	α-NAP
	Donkey anti Rabbit	AF568	A10042		Thermo Fisher Scientific
murine CD45+ cells isolation	CD45	BV510	563891	30-F11	BD Biosciences
murine OVA T cells panel	CD45	BV510	563891	30-F11	BD Biosciences
	CD3e	APC/Cy7	100329	145-2C11	BioLegend
	CD8	BV421	100737	53-6.7	BioLegend
	CD4	BUV496	100432	GK1.5	BD Biosciences
	OVA-(SIINFEKL)-tetramer	AF647	JD2163		Immundex
Mouse T cells panel 1	CD45	BV510	563891	30-F11	BD Biosciences
	CD3	BV421	562600	145-2C11	BioLegend
	CD8	APC/Cy7	557654	53-6.7	BD Biosciences
	CD4	Percp	100432	GK1.5	BioLegend
	CD44	FITC	103022	IM7	BioLegend
	CD62L	PE/Cy7	560516	MEL-14	BD Biosciences
	CD107a	PE	121612	1D4B	BioLegend
Mouse immune cells panel 1	CD45	BV510	563891	30-F11	BD Biosciences
	CD11c	PE	117308	N418	BioLegend
	CD11b	BB515	564454	M1/70	BD Biosciences
	B220	APC/Cy7	103224	RA3-6B2	BioLegend
	Ly6c	AF647	128010	HK1.4	BioLegend
	MHC II	BV421	562928	AF6-120.1	BD Biosciences
	CD103	PE/Cy7	121426	2E7	BioLegend
	Ly6G	PerCP	123653	1A8	BioLegend
Mouse T cell panel 2	CD45	BV510	563891	30-F11	BD Biosciences
	CD3e	BV421	562600	145-2C11	BD Biosciences
	CD8	APC-Cy7	557654	53-6.7	BD Biosciences
	CD4	BUV496	100432	GK1.5	BD Biosciences
	CD44	FITC	103022	IM7	BioLegend
	CD62L	PE-Cy7	560516	MEL-14	BD Biosciences
	CD69	BB700	560689	H1.2F3	BD Biosciences
	CD127	PE-Cy5	135015	A7R34	BioLegend
	PD1	BV785	135225	29F.1A12	BioLegend
	TIM3	BV605	119721	RMT3-23	BioLegend
	LAG3	BV711	563179	C9B7W	BD Biosciences
	Ki67	PE dazzle594	652428	16A8	BioLegend
	KLRG1	BUV737	741812	2F1	BD Biosciences
	CD107a	PE	121612	1D4B	BioLegend
NAP expression in human CAR-T cells	CD3	BB700	566517	SP34-2	BD Biosciences
	rabbit anti-mouse IgG(H+L)	AF647			Thermo Fisher Scientific
	α-NAP
	Donkey anti Rabbit	AF568	A10042		Thermo Fisher Scientific
Human DC markers panel	CD14	APC/Cy7	325620	HCD14	BioLegend
	CD1a	BV510	563481	HL149	BD Biosciences
	CD83	APC	305312	HB15e	BioLegend
	CD80	PE	340294	L307.4	BioLegend
	CD86	BV421	305426	IT2.2	BioLegend
	CD70	PE/CY7	355111	113-16	BioLegend
	CD40	BB515	565258	5C3	BD Biosciences
CAR expression in human CAR-T cells panel	CD3	BV421	562428	UCHT1	BD Biosciences
	CD8	FITC	301006	RPA-T8	BioLegend
	CD4	PerCP	317432	OKT4	BioLegend
	F(ab')2 Goat anti-mouse IgG	Alex Fluro 647	115-606-006		Jackson ImmunoResearch
Human T cell memory/effector panel	CD3	BV421	562428	UCHT1	BD Biosciences
	CD8	FITC	301006	RPA-T8	BioLegend
	CD4	PerCP	317432	OKT4	BioLegend
	F(ab')2 Goat anti-mouse IgG	Alex Fluro 647	115-606-006		Jackson ImmunoResearch
	CD45RA	PE/Cy7	25-0458-71	HI100	eBioscience
	CD62L	PE	304806	DREG-56	BioLegend
Human T cell phenotypic exhaustion panel	CD3	PerCP	300428	UCHT1	BioLegend
	CD8	PE/Cy7	300914	HIT8a	BioLegend
	CD4	PE	344606	SK3	BioLegend
	F(ab')2 Goat anti-mouse IgG	Alex Fluro 647	115-606-006		Jackson ImmunoResearch
	PD-1	APC/Cy7	329922	EH12.2H7	eBioscience
	TIM-3	BV421	345008	F38-2E2	BioLegend
Human T cells identification panel	CD3	Pacific blue	300329	HIT3a	BioLegend
	CD4	Percp	317432	OKT4	BioLegend
	CD8	FITC	301006	PRA-T8	BioLegend
	T-bet	PE/Cy7	622823	4B10	BioLegend
	GATA3	PE	653804	16E10A23	BioLegend
Human T cell degranulation panel	CD107a	FITC	555800	H4A3	BD Biosciences
	CD3	Pacific blue	300329	HIT3a	BioLegend
	rabbit anti-mouse IgG(H+L)	APC	17-4010-82		Thermo Fisher Scientific
human neutrophils activation panel	HLA-DR	PE	307605	L243	BioLegend
	CD66b	APC	305103	G10F5	BioLegend
	CD54	Pacific blue	353109	HA58	BioLegend
	CD11b	PE/Cy7	301321	ICRF44	BioLegend
	CD15	BV510	323028	W6D3	BioLegend
Murine tumor immune cells staining panel	CD8	AF647	100727	53-6.7	BioLegend
	GR1	AF647	108418	RB6-8C5	BioLegend
	MPO	Biotin	ab90811	2D4	Abcam
	Streptavidin	AF555	S21381		Thermo Fisher Scientific
	CD4	PE	100407	GK1.5	BioLegend
	FoxP3	AF647	126407	MF-14	BioLegend
Others	Human PSCA	PE	A2910	7F5	Santa Cruz Biotechnology
	GD2	-	SC-53831	14G2a	Santa Cruz Biotechnology
	Rat anti-mouse IgG2a	PE	340269	X57	BD Biosciences
