# Supplementary material for: CAR T cells expressing a bacterial virulence factor trigger potent bystander antitumour responses in solid cancers
Source: Nat Biomed Eng. 2022 Apr 4;6(7):830–41. doi: 10.1038/s41551-022-00875-5 (PMC9288934; doi:10.1038/s41551-022-00875-5)
Supplement: Supplementary file 5 — H-2Dd-restricted OVA-peptide sequences. [file 41551_2022_875_MOESM5_ESM.xlsx]

## Sheet: Sheet1
Supplementary Table 2 List of H-2Dd restricted OVA-derived peptides
Number	Sequence
1	IGPRMAEL
2	EGPRTWCM
3	SGPVKQTL
4	GLPKGVAL
5	SAPRNLPF
6	GPAPFYPL
7	GGKIAVLI
8	GFGMFTTL
9	GPRTWCMT
10	VPTLFSFF
11	RPKEPAWF
12	DHPFLFCI
