# Supplementary material for: CAR T cells expressing a bacterial virulence factor trigger potent bystander antitumour responses in solid cancers
Source: Nat Biomed Eng. 2022 Apr 4;6(7):830–41. doi: 10.1038/s41551-022-00875-5 (PMC9288934; doi:10.1038/s41551-022-00875-5)
Supplement: Supplementary file 6 — Statistical methods and precise P values. [file 41551_2022_875_MOESM6_ESM.xlsx]

## Sheet: Sheet1
Figures	Comparisons	P value	P value summary	Method
Fig 1D	Mock-T vs CAR(NAP)-T	0.0002	***	Two-way ANOVA
	Mock-T vs CAR-T	0.1719	n.s.	Two-way ANOVA
	CAR-T vs CAR(NAP)-T	0.0131	*	Two-way ANOVA
Fig 1E	Mock-T vs CAR(NAP)-T	0.0006	***	Long-rank (Mantel-Cox) text
	Mock-T vs CAR-T	0.0995	n.s.	Long-rank (Mantel-Cox) text
	CAR-T vs CAR(NAP)-T	0.1403	n.s.	Long-rank (Mantel-Cox) text
Fig 1F	Mock-T vs CAR(NAP)-T	<0.0001	****	Two-way ANOVA
	Mock-T vs CAR-T	0.0509	n.s.	Two-way ANOVA
	CAR-T vs CAR(NAP)-T	<0.0001	****	Two-way ANOVA
Fig 1G	Mock-T vs CAR(NAP)-T	<0.0001	****	Long-rank (Mantel-Cox) text
	Mock-T vs CAR-T	0.0872	n.s.	Long-rank (Mantel-Cox) text
	CAR-T vs CAR(NAP)-T	0.0004	***	Long-rank (Mantel-Cox) text
Fig 2B	Mock-T vs CAR(NAP)-T	0.0001	***	Two-way ANOVA
	Mock-T vs CAR-T	0.0903	n.s.	Two-way ANOVA
	CAR-T vs CAR(NAP)-T	<0.0001	****	Two-way ANOVA
Fig 2C	Mock-T vs CAR(NAP)-T	0.0005	***	Long-rank (Mantel-Cox) text
	Mock-T vs CAR-T	0.3122	n.s.	Long-rank (Mantel-Cox) text
	CAR-T vs CAR(NAP)-T	0.005	**	Long-rank (Mantel-Cox) text
Fig 2E	CAR-T vs CAR(NAP)-T	0.0144	*	Unpaired t test
Fig 2F	CAR-T vs CAR(NAP)-T	0.0247	*	Unpaired t test
Fig 2G	Mock-T vs CAR(NAP)-T	0.0146	*	One-way ANOVA: multiple comparisons with Tukey correction
	Mock-T vs CAR-T	>0.9999	n.s.	One-way ANOVA: multiple comparisons with Tukey correction
	CAR-T vs CAR(NAP)-T	0.0146	*	One-way ANOVA: multiple comparisons with Tukey correction
Fig 2I	Mock-T vs CAR(NAP)-T	0.0007	***	One-way ANOVA: multiple comparisons with Tukey correction
	Mock-T vs CAR-T	0.0694	n.s.	One-way ANOVA: multiple comparisons with Tukey correction
	CAR-T vs CAR(NAP)-T	0.0343	*	One-way ANOVA: multiple comparisons with Tukey correction
Fig 3F	CAR-T vs CAR(NAP)-T	0.0062	**	Unpaired t test
Fig 3G	CAR-T vs CAR(NAP)-T	0.0118	*	Unpaired t test
Fig 3H	CAR-T vs CAR(NAP)-T	0.0206	*	Unpaired t test
Fig 3I	CAR-T vs CAR(NAP)-T	0.0372	*	Unpaired t test
Fig 3J	CAR-T vs CAR(NAP)-T	0.0226	*	Unpaired t test
Fig 3K	CAR-T vs CAR(NAP)-T	0.0393	*	Unpaired t test
Fig 3M	Mock-T vs CAR(NAP)-T	0.0145	*	One-way ANOVA: multiple comparisons with Tukey correction
	Mock-T vs CAR-T	0.7218	n.s.	One-way ANOVA: multiple comparisons with Tukey correction
	CAR-T vs CAR(NAP)-T	0.0353	*	One-way ANOVA: multiple comparisons with Tukey correction
Fig 3N	Mock-T vs CAR(NAP)-T	0.0463	*	One-way ANOVA: multiple comparisons with Tukey correction
	Mock-T vs CAR-T	0.9857	n.s.	One-way ANOVA: multiple comparisons with Tukey correction
	CAR-T vs CAR(NAP)-T	0.0417	*	One-way ANOVA: multiple comparisons with Tukey correction
Fig 4C	CAR-T without target vs CAR-T with target	0.7066	n.s.	Two-way ANOVA: Sidak's multiple comparisons test
	CAR(NAP)-T without target vs CAR(NAP)-T with target	0.0187	*	Two-way ANOVA: Sidak's multiple comparisons test
Fig 4D	Mock-T vs CAR(NAP)-T	<0.0001	****	One-way ANOVA: multiple comparisons with Tukey correction
	Mock-T vs CAR-T	<0.0001	****	One-way ANOVA: multiple comparisons with Tukey correction
	CAR-T vs CAR(NAP)-T	0.9641	n.s.	One-way ANOVA: multiple comparisons with Tukey correction
Fig 4H	Mock-T vs CAR(NAP)-T	0.0003	***	One-way ANOVA: multiple comparisons with Tukey correction
	Mock-T vs CAR-T	0.5728	n.s.	One-way ANOVA: multiple comparisons with Tukey correction
	CAR-T vs CAR(NAP)-T	0.0025	**	One-way ANOVA: multiple comparisons with Tukey correction
Fig 4I	CAR-T vs CAR(NAP)-T	0.0129	*	Unpaired t test
Fig 4J	CAR-T vs CAR(NAP)-T	0.0042	**	Unpaired t test
Fig 4K	CAR-T vs CAR(NAP)-T	0.0082	**	Unpaired t test
Fig 4L	CAR-T vs CAR(NAP)-T	0.0358	*	Unpaired t test
Fig 4M	CAR-T vs CAR(NAP)-T	<0.0001	****	Unpaired t test
Extended Data Fig.1 B	Mock-T vs CAR(NAP)-T	0.0002	***	One-way ANOVA: multiple comparisons with Tukey correction
	Mock-T vs CAR-T	0.0001	***	One-way ANOVA: multiple comparisons with Tukey correction
	CAR-T vs CAR(NAP)-T	0.9378	n.s.	One-way ANOVA: multiple comparisons with Tukey correction
Extended Data Fig.1 F	Mock-T vs CAR(NAP)-T	0.0154	*	One-way ANOVA: multiple comparisons with Tukey correction
	Mock-T vs CAR-T	0.5867	n.s.	One-way ANOVA: multiple comparisons with Tukey correction
	CAR-T vs CAR(NAP)-T	0.0744	n.s.	One-way ANOVA: multiple comparisons with Tukey correction
Extended Data Fig.2 B	Mock-T vs CAR(NAP)-T	<0.0001	****	One-way ANOVA: multiple comparisons with Tukey correction
	Mock-T vs CAR-T	<0.0001	****	One-way ANOVA: multiple comparisons with Tukey correction
	CAR-T vs CAR(NAP)-T	0.949	n.s.	One-way ANOVA: multiple comparisons with Tukey correction
Extended Data Fig.2 C	Mock-T vs CAR(NAP)-T	<0.0001	****	One-way ANOVA: multiple comparisons with Tukey correction
	Mock-T vs CAR-T	<0.0001	****	One-way ANOVA: multiple comparisons with Tukey correction
	CAR-T vs CAR(NAP)-T	0.949	n.s.	One-way ANOVA: multiple comparisons with Tukey correction
Extended Data Fig.3 B	1:10 Mock-T vs CAR(NAP)-T	<0.0001	****	Two-way ANOVA: Tukey's multiple comparisons test
	1:10 Mock-T vs CAR-T	<0.0001	****	Two-way ANOVA: Tukey's multiple comparisons test
	1:10 CAR-T vs CAR(NAP)-T	0.949	n.s.	Two-way ANOVA: Tukey's multiple comparisons test
	1:20 Mock-T vs CAR(NAP)-T	<0.0001	****	Two-way ANOVA: Tukey's multiple comparisons test
	1:20 Mock-T vs CAR-T	<0.0001	****	Two-way ANOVA: Tukey's multiple comparisons test
	1:20 CAR-T vs CAR(NAP)-T	0.949	n.s.	Two-way ANOVA: Tukey's multiple comparisons test
	1:50 Mock-T vs CAR(NAP)-T	<0.0001	****	One-way ANOVA: multiple comparisons with Tukey correction
	1:50 Mock-T vs CAR-T	<0.0001	****	Two-way ANOVA: Tukey's multiple comparisons test
	1:50 CAR-T vs CAR(NAP)-T	0.002	***	Two-way ANOVA: Tukey's multiple comparisons test
				Two-way ANOVA: Tukey's multiple comparisons test
Extended Data Fig.3 C	1:10 Mock-T vs CAR(NAP)-T	<0.0001	****	Two-way ANOVA: Tukey's multiple comparisons test
	1:10 Mock-T vs CAR-T	<0.0001	****	Two-way ANOVA: Tukey's multiple comparisons test
	1:10 CAR-T vs CAR(NAP)-T	0.002	***	Two-way ANOVA: Tukey's multiple comparisons test
	1:20 Mock-T vs CAR(NAP)-T	<0.0001	****	Two-way ANOVA: Tukey's multiple comparisons test
	1:20 Mock-T vs CAR-T	<0.0001	****	Two-way ANOVA: Tukey's multiple comparisons test
	1:20 CAR-T vs CAR(NAP)-T	<0.0001	****	Two-way ANOVA: Tukey's multiple comparisons test
	1:50 Mock-T vs CAR(NAP)-T	<0.0001	****	Two-way ANOVA: Tukey's multiple comparisons test
	1:50 Mock-T vs CAR-T	<0.0001	****	Two-way ANOVA: Tukey's multiple comparisons test
	1:50 CAR-T vs CAR(NAP)-T	<0.0001	****	Two-way ANOVA: Tukey's multiple comparisons test
Extended Data Fig.3 E	Mock-T vs CAR(NAP)-T	<0.0001	****	Two-way ANOVA
	Mock-T vs CAR-T	0.937	n.s.	Two-way ANOVA
	CAR-T vs CAR(NAP)-T	0.002	***	Two-way ANOVA
Extended Data Fig.3 F	Mock-T vs CAR(NAP)-T	0.035	*	Long-rank (Mantel-Cox) text
	Mock-T vs CAR-T	0.6009	n.s.	Long-rank (Mantel-Cox) text
	CAR-T vs CAR(NAP)-T	0.0222	*	Long-rank (Mantel-Cox) text
Extended Data Fig.4 B	1:5 Mock-T vs CAR(NAP)-T	0.001	***	Two-way ANOVA: Tukey's multiple comparisons test
	1:5 Mock-T vs CAR-T	0.002	**	Two-way ANOVA: Tukey's multiple comparisons test
	1:5 CAR-T vs CAR(NAP)-T	0.6595	n.s.	Two-way ANOVA: Tukey's multiple comparisons test
	1:10 Mock-T vs CAR(NAP)-T	0.0098	**	Two-way ANOVA: Tukey's multiple comparisons test
	1:10 Mock-T vs CAR-T	0.01	*	Two-way ANOVA: Tukey's multiple comparisons test
	1:10 CAR-T vs CAR(NAP)-T	0.998	n.s.	Two-way ANOVA: Tukey's multiple comparisons test
Extended Data Fig.4 D	Mock-T vs CAR(NAP)-T	<0.0001	****	Two-way ANOVA
	Mock-T vs CAR-T	0.007	**	Two-way ANOVA
	CAR-T vs CAR(NAP)-T	0.0154	*	Two-way ANOVA
Extended Data Fig.4 E	Mock-T vs CAR(NAP)-T	0.01	*	Long-rank (Mantel-Cox) text
	Mock-T vs CAR-T	0.8167	n.s.	Long-rank (Mantel-Cox) text
	CAR-T vs CAR(NAP)-T	0.0418	*	Long-rank (Mantel-Cox) text
Extended Data Fig.5 B	Mock-T vs CAR(NAP)-T	0.0082	**	One-way ANOVA: multiple comparisons with Tukey correction
	Mock-T vs CAR-T	0.9988	n.s.	One-way ANOVA: multiple comparisons with Tukey correction
	CAR-T vs CAR(NAP)-T	0.0085	**	One-way ANOVA: multiple comparisons with Tukey correction
Extended Data Fig.5 C	Mock-T vs CAR(NAP)-T	0.007	***	Two-way ANOVA: Tukey's multiple comparisons test
	Mock-T vs CAR-T	<0.0001	****	Two-way ANOVA: Tukey's multiple comparisons test
	CAR-T vs CAR(NAP)-T	0.0121	*	Two-way ANOVA: Tukey's multiple comparisons test
Extended Data Fig.5 E	Mock-T vs CAR(NAP)-T	<0.0001	****	Two-way ANOVA
	Mock-T vs CAR-T	0.0139	*	Two-way ANOVA
	CAR-T vs CAR(NAP)-T	0.0432	*	Two-way ANOVA
Extended Data Fig.5 F	Mock-T vs CAR(NAP)-T	0.0037	**	Long-rank (Mantel-Cox) text
	Mock-T vs CAR-T	0.4808	n.s.	Long-rank (Mantel-Cox) text
	CAR-T vs CAR(NAP)-T	0.0291	*	Long-rank (Mantel-Cox) text
Extended Data Fig.6 C	Mock-T vs CAR(NAP)-T	0.0022	**	One-way ANOVA: multiple comparisons with Tukey correction
	Mock-T vs CAR-T	0.1406	n.s.	One-way ANOVA: multiple comparisons with Tukey correction
	CAR-T vs CAR(NAP)-T	0.0322	*	One-way ANOVA: multiple comparisons with Tukey correction
Extended Data Fig.7 C	Mock-T vs CAR(NAP)-T	0.0016	**	One-way ANOVA: multiple comparisons with Tukey correction
	Mock-T vs CAR-T	0.0224	*	One-way ANOVA: multiple comparisons with Tukey correction
	CAR-T vs CAR(NAP)-T	0.0303	*	One-way ANOVA: multiple comparisons with Tukey correction
Extended Data Fig.7 E	Mock-T vs CAR(NAP)-T	0.016	*	One-way ANOVA: multiple comparisons with Tukey correction
	Mock-T vs CAR-T	0.8359	n.s.	One-way ANOVA: multiple comparisons with Tukey correction
	CAR-T vs CAR(NAP)-T	0.031	*	One-way ANOVA: multiple comparisons with Tukey correction
Extended Data Fig.7 G	Mock-T vs CAR(NAP)-T	0.57	**	One-way ANOVA: multiple comparisons with Tukey correction
	Mock-T vs CAR-T	0.0334	*	One-way ANOVA: multiple comparisons with Tukey correction
	CAR-T vs CAR(NAP)-T	0.3054	n.s.	One-way ANOVA: multiple comparisons with Tukey correction
Extended Data Fig.8 B	Mock-T vs CAR(NAP)-T	0.0035	**	One-way ANOVA: multiple comparisons with Tukey correction
	Mock-T vs CAR-T	0.114	n.s.	One-way ANOVA: multiple comparisons with Tukey correction
	CAR-T vs CAR(NAP)-T	0.2057	n.s.	One-way ANOVA: multiple comparisons with Tukey correction
Extended Data Fig.8 C	Mock-T vs CAR(NAP)-T	0.0052	**	One-way ANOVA: multiple comparisons with Tukey correction
	Mock-T vs CAR-T	0.9558	n.s.	One-way ANOVA: multiple comparisons with Tukey correction
	CAR-T vs CAR(NAP)-T	0.0092	**	One-way ANOVA: multiple comparisons with Tukey correction
Extended Data Fig.8 D	Mock-T vs CAR(NAP)-T	0.0093	**	One-way ANOVA: multiple comparisons with Tukey correction
	Mock-T vs CAR-T	0.99	n.s.	One-way ANOVA: multiple comparisons with Tukey correction
	CAR-T vs CAR(NAP)-T	0.0121	*	One-way ANOVA: multiple comparisons with Tukey correction
Extended Data Fig.8 E	Mock-T vs CAR(NAP)-T	0.0122	*	One-way ANOVA: multiple comparisons with Tukey correction
	Mock-T vs CAR-T	0.8762	n.s.	One-way ANOVA: multiple comparisons with Tukey correction
	CAR-T vs CAR(NAP)-T	0.0322	*	One-way ANOVA: multiple comparisons with Tukey correction
Extended Data Fig.9 B	Mock-T vs CAR(NAP)-T	<0.0001	****	One-way ANOVA: multiple comparisons with Tukey correction
	Mock-T vs CAR-T	0.868	n.s.	One-way ANOVA: multiple comparisons with Tukey correction
	CAR-T vs CAR(NAP)-T	<0.0001	****	One-way ANOVA: multiple comparisons with Tukey correction
Extended Data Fig.9 C	Mock-T vs CAR(NAP)-T	0.0055	**	One-way ANOVA: multiple comparisons with Tukey correction
	Mock-T vs CAR-T	0.5421	n.s.	One-way ANOVA: multiple comparisons with Tukey correction
	CAR-T vs CAR(NAP)-T	0.0462	*	One-way ANOVA: multiple comparisons with Tukey correction
Extended Data Fig.9 D	Mock-T vs CAR(NAP)-T	0.0003	***	One-way ANOVA: multiple comparisons with Tukey correction
	Mock-T vs CAR-T	0.0476	*	One-way ANOVA: multiple comparisons with Tukey correction
	CAR-T vs CAR(NAP)-T	0.0599	n.s.	One-way ANOVA: multiple comparisons with Tukey correction
Extended Data Fig.9 E	Mock-T vs CAR(NAP)-T	0.049	*	One-way ANOVA: multiple comparisons with Tukey correction
	Mock-T vs CAR-T	0.1829	n.s.	One-way ANOVA: multiple comparisons with Tukey correction
	CAR-T vs CAR(NAP)-T	0.7426	n.s.	One-way ANOVA: multiple comparisons with Tukey correction
Extended Data Fig.9 F	Mock-T vs CAR(NAP)-T	0.0204	*	One-way ANOVA: multiple comparisons with Tukey correction
	Mock-T vs CAR-T	0.7058	n.s.	One-way ANOVA: multiple comparisons with Tukey correction
	CAR-T vs CAR(NAP)-T	0.0849	n.s.	One-way ANOVA: multiple comparisons with Tukey correction
Extended Data Fig.9 G	Mock-T vs CAR(NAP)-T	0.0015	**	One-way ANOVA: multiple comparisons with Tukey correction
	Mock-T vs CAR-T	0.4949	n.s.	One-way ANOVA: multiple comparisons with Tukey correction
	CAR-T vs CAR(NAP)-T	0.0113	*	One-way ANOVA: multiple comparisons with Tukey correction
Extended Data Fig.9 H	Mock-T vs CAR(NAP)-T	0.011	*	One-way ANOVA: multiple comparisons with Tukey correction
	Mock-T vs CAR-T	0.0805	n.s.	One-way ANOVA: multiple comparisons with Tukey correction
	CAR-T vs CAR(NAP)-T	0.5187	n.s.	One-way ANOVA: multiple comparisons with Tukey correction
Extended Data Fig.9 I	Mock-T vs CAR(NAP)-T	0.0938	n.s.	One-way ANOVA: multiple comparisons with Tukey correction
	Mock-T vs CAR-T	0.9924	n.s.	One-way ANOVA: multiple comparisons with Tukey correction
	CAR-T vs CAR(NAP)-T	0.1141	n.s.	One-way ANOVA: multiple comparisons with Tukey correction
Extended Data Fig.10 B	Mock-T vs CAR(NAP)-T	<0.0001	****	One-way ANOVA: multiple comparisons with Tukey correction
	Mock-T vs CAR-T	0.9626	n.s.	One-way ANOVA: multiple comparisons with Tukey correction
	CAR-T vs CAR(NAP)-T	<0.0001	****	One-way ANOVA: multiple comparisons with Tukey correction
Extended Data Fig.10 C	Mock-T vs CAR(NAP)-T	0.0018	**	One-way ANOVA: multiple comparisons with Tukey correction
	Mock-T vs CAR-T	0.8269	n.s.	One-way ANOVA: multiple comparisons with Tukey correction
	CAR-T vs CAR(NAP)-T	0.006	**	One-way ANOVA: multiple comparisons with Tukey correction
Extended Data Fig.10 D	Mock-T vs CAR(NAP)-T	0.1002	n.s.	One-way ANOVA: multiple comparisons with Tukey correction
	Mock-T vs CAR-T	0.7874	n.s.	One-way ANOVA: multiple comparisons with Tukey correction
	CAR-T vs CAR(NAP)-T	0.2836	n.s.	One-way ANOVA: multiple comparisons with Tukey correction
Extended Data Fig.10 E	Mock-T vs CAR(NAP)-T	0.0016	**	One-way ANOVA: multiple comparisons with Tukey correction
	Mock-T vs CAR-T	0.4859	n.s.	One-way ANOVA: multiple comparisons with Tukey correction
	CAR-T vs CAR(NAP)-T	0.0164	*	One-way ANOVA: multiple comparisons with Tukey correction
Extended Data Fig.10 F	Mock-T vs CAR(NAP)-T	0.0065	**	One-way ANOVA: multiple comparisons with Tukey correction
	Mock-T vs CAR-T	0.8528	n.s.	One-way ANOVA: multiple comparisons with Tukey correction
	CAR-T vs CAR(NAP)-T	0.0191	*	One-way ANOVA: multiple comparisons with Tukey correction
Extended Data Fig.10 G	Mock-T vs CAR(NAP)-T	0.371	*	One-way ANOVA: multiple comparisons with Tukey correction
	Mock-T vs CAR-T	0.524	n.s.	One-way ANOVA: multiple comparisons with Tukey correction
	CAR-T vs CAR(NAP)-T	0.2576	n.s.	One-way ANOVA: multiple comparisons with Tukey correction
Extended Data Fig.10 H	Mock-T vs CAR(NAP)-T	0.0233	*	One-way ANOVA: multiple comparisons with Tukey correction
	Mock-T vs CAR-T	0.9723	n.s.	One-way ANOVA: multiple comparisons with Tukey correction
	CAR-T vs CAR(NAP)-T	0.0149	*	One-way ANOVA: multiple comparisons with Tukey correction
Supplementary Figure 1B	CAR-T vs CAR-T+Target	0.7066	n.s	Unpaired t test
	CAR (NAP)-T vs CAR(NAP)-T+Target	0.0187	*	Unpaired t test
Supplementary Figure 1E	CAR(nLuc)-T vs CAR(nLuc)-T+Daudi	0.0012	**	Unpaired t test
Supplementary Figure 3B	Ad(Mock) vs Ad(NAP)	<0.0001	****	Unpaired t test
Supplementary Figure 3C	Non-immunized vs Pre-immunized	0.6197	n.s	Long-rank (Mantel-Cox) text
Supplementary Figure 3D	Non-immunized vs Pre-immunized	0.367	n.s	Two-way ANOVA
Supplementary Figure 4B	TNF-a CAR-T vs CAR(NAP)-T	0.125	n.s	Unpaired t test
	IL-4 CAR-T vs CAR(NAP)-T	0.9376	n.s	Unpaired t test
	CCL-3 CAR-T vs CAR(NAP)-T	0.6957	n.s	Unpaired t test
Supplementary Figure 8A	CAR-T vs CAR(NAP)-T	0.001	**	Unpaired t test
Supplementary Figure 8B	CD4 CAR-T vs CAR(NAP)-T	0.4246	n.s.	Unpaired t test
	CD8 CAR-T vs CAR(NAP)-T	0.4082	n.s.	Unpaired t test
Supplementary Figure 8C	Cen.mem. CAR-T vs CAR(NAP)-T	0.746	n.s.	Two-way ANOVA: Tukey's multiple comparisons test
	Eff.mem. CAR-T vs CAR(NAP)-T	0.6973	n.s.	Two-way ANOVA: Tukey's multiple comparisons test
	Effector CAR-T vs CAR(NAP)-T	0.7327	n.s.	Two-way ANOVA: Tukey's multiple comparisons test
	Naive CAR-T vs CAR(NAP)-T	0.6884	n.s.	Two-way ANOVA: Tukey's multiple comparisons test
Supplementary Figure 8C	PD1 CAR-T vs CAR(NAP)-T	0.9878	n.s.	Two-way ANOVA: Tukey's multiple comparisons test
	TIM3 CAR-T vs CAR(NAP)-T	0.5927	n.s.	Two-way ANOVA: Tukey's multiple comparisons test
