# Supplementary material for: CAR T cells expressing a bacterial virulence factor trigger potent bystander antitumour responses in solid cancers
Source: Nat Biomed Eng. 2022 Apr 4;6(7):830–41. doi: 10.1038/s41551-022-00875-5 (PMC9288934; doi:10.1038/s41551-022-00875-5)
Supplement: Source Data for Figs. 1 and 2, and Extended Data Figs. 3–5 — Tumour-growth data. [file 41551_2022_875_MOESM7_ESM.xlsx]

## Sheet: Fig.1D_A20
Days	Mock-T	Mock-T	Mock-T	Mock-T	Mock-T	Mock-T	CAR-T	CAR-T	CAR-T	CAR-T	CAR-T	CAR-T	CAR-T	CAR(NAP)-T	CAR(NAP)-T	CAR(NAP)-T	CAR(NAP)-T	CAR(NAP)-T	CAR(NAP)-T	CAR(NAP)-T
16	4.18667	23.7511	18.2178	4.18667	4.18667	4.18667	43.96	0.523333	4.18667	4.18667	3.4229	0.523333	4.18667	4.18667	0.523333	4.18667	4.18667	7.09279	0.523333	4.18667
18	4.18667	4.18667	32.636	4.18667	21.17	36.428	4.18667	0.523333	4.18667	4.18667	18.5178	0.523333	4.18667	4.18667	0.523333	4.18667	4.18667	4.18667	0.523333	4.18667
21	46.6918	4.18667	74.9636	4.18667	43.3367	189.186	4.18667	0.523333	4.18667	4.18667	12.7217	0.523333	4.18667	4.18667	0.523333	20.8358	11.623	4.18667	0.523333	4.18667
23	186.406	4.18667	62.6982	63.7615	32.5738	243.869	4.18667	48.1248	102.268	4.18667	51.8934	239.435	4.18667	4.18667	114.213	63.5606	4.18667	4.18667	239.435	4.18667
25	338.446	213.77	79.2245	234.538	30.2814	175.807	4.18667	42.0327	204.808	5.652	40.7533	174.285	4.18667	4.18667	42.0327	204.808	5.652	40.7533	174.285	8.6
28	451.193	434.727	220.322	506.991	66.8137	238.86	4.18667	788.024	279.586	21.7029	60.2772	483.773	4.18667	4.18667	44.4652	85.153	4.18667	4.18667	0.523333	20.8729
31	464.276	255.311	596.634	401.5	310.051	456.116	4.18667	941.453	702.699	25.207	23.55	651.354	50.3175	4.18667	44.4652	85.153	4.18667	4.18667	0.523333	67.05
33	953.871	509.274	600	1859	317.567	518.959	4.18667	1140.8		28.2901	141.28	959.948	38.0649	4.18667	438.437	321.738	77.1115	4.18667	170.519	4.18667
35		1351.72	1181.61		334.096	372.331	4.18667			21.2882	28.9308	1515.63	66.0424	4.18667	330.177	379.627	122.341	4.18667	312.738	4.18667
37					647.465	416.029	4.18667			61.0978	141.666		150.798	4.18667	243.27	669.291	10.4667	4.18667	439.404	4.18667
39					1472.19	606.738	4.18667			176.963	134.253		383.559	4.18667	370.254	1322.19	10.4667	4.18667	545.653	4.18667
41						739.725	4.18667			108.094			439.404	4.18667	340.543		10.4667	4.18667	649.811	4.18667
43							4.18667						514.442	4.18667	390.31		10.4667	4.18667	1046.08	4.18667
45							4.18667							4.18667	1122		10.4667	4.18667		4.18667
49							4.18667							4.18667			10.4667	4.18667		4.18667
51							4.18667							4.18667			10.4667	4.18667		4.18667
56							4.18667							4.18667			10.4667	4.18667		4.18667
62							4.18667							4.18667			10.4667	4.18667		4.18667
69							4.18667							4.18667			10.4667	4.18667		4.18667
72							4.18667							4.18667			10.4667	4.18667		4.18667
79							4.18667							4.18667			10.4667	4.18667		4.18667
81							4.18667							4.18667			10.4667	4.18667		4.18667
90							4.18667							4.18667			10.4667	4.18667		4.18667

## Sheet: Fig.1F_GD2
Days	Mock T	Mock T	Mock T	Mock T	Mock T	Mock T	Mock T	Mock T	Mock T	Mock T	Mock T	Mock T	Mock T	Mock T	Mock T	Mock T	CAR-T	CAR-T	CAR-T	CAR-T	CAR-T	CAR-T	CAR-T	CAR-T	CAR-T	CAR-T	CAR-T	CAR-T	CAR-T	CAR-T	CAR-T	CAR-T	CAR-T	CAR(NAP)-T	CAR(NAP)-T	CAR(NAP)-T	CAR(NAP)-T	CAR(NAP)-T	CAR(NAP)-T	CAR(NAP)-T	CAR(NAP)-T	CAR(NAP)-T	CAR(NAP)-T	CAR(NAP)-T	CAR(NAP)-T	CAR(NAP)-T	CAR(NAP)-T	CAR(NAP)-T	CAR(NAP)-T
5							0	0	0	0	0	0	0	0	0	0								0	0	0	0	0	0	0	0	0	0								0	0	0	0	0	0	0	0	0
8	0.523333	10.1456	8.81437	9.16335	30.6305	18.6899	8.79566	4.18667	4.18667	4.18667	26.4129	15.8671	8.46802	16.2988	31.9802	9.56626	0.523333	0.523333	0.523333	9.14087	12.4885	39.658	46.2838	7.46127	17.8503	4.18667	22.8867	9.85754	7.05453	7.11733	12.7569	4.18667	4.18667	2.355	0.523333	0.523333	0.523333	0.523333	0.523333	6.40304	0.523333	4.18667	0.523333	4.18667	0.523333	6.40925	0.523333	25.9372	4.18667
10	16.3237	2.44213	4.28374	10.9308	19.8269	15.3433	78.8613	22.7678	46.6253	4.18667	102.504	47.1574	65.053	53.3141	259.59	141.677	2.7788	2.66398	0.523333	4.19839	14.0345	25.9462	22.011	90.7946	62.0778	108.841	141.658	51.5897	43.5333	42.6164	48.14	34.9291	10.6823	4.50564	0.523333	1.4915	0.974708	1.59512	1.90896	1.33089	0.523333	4.18667	4.23887	36.6879	4.18667	38.2075	27.1462	46.7986	9.68952
13	285.291	64.5895	58.6136	270.568	257.24	159.838	123.481	54.0472	60.1142	16.7247	133.019	109.585	217.045	358.986	562.923	316.814	40.1639	48.7485	5.80624	50.3141	361.736	405.71	269.546	93.4242	155.608	150.548	299.183	117.775	108.82	216.566	154.846	44.4195	41.0293	157.004	3.66511	1.47113	1.2717	14.4534	41.0608	37.8522	0.523333	4.18667	17.427	37.7193	4.18667	66.4424	50.1442	38.7251	40.0162
15	319.563	183.343	70.0032	471.062	283.594	269.946	480.703	137.189	129.525	85.8397	232.636	476.712	769.379	382.688	1356.48	480.043	98.0899	89.7282	16.3955	133.811	303.204	817.949	535.851	359.274	369.264	571.405	310.051	234.209	284.258	305.402	252.942	98.4171	74.1354	554.418	45.9849	12.025	6.85565	5.40189	188.061	74.315	0.523333	4.18667	20.3309	183.167	4.239	77.4115	166.169	214.206	83.0844
17	599.251	287.086	229.556	809.905	499.645	567.452	745.704	187.955	237.321	98.8787	378.744	1169.43	1263.84	1019.08		1285.05	274.603	181.933	55.8785	226.8	864.424	732.827	956.829	354.353	417.099	840.131	434.854	460.667	617.98	643.864	457.063	374.745	73.5015	492.743	62.916	12.025	6.85565	5.40189	188.061	74.315	4.18667	4.18667	103.632	232.385	17.5259	380.088	234.12	214.776	459.489
20	810.58	1079.46	586.798	1427.39	1465.72	923.594	1347.63	1063.89	673.41	436.566	1024.36						635.496	446.671	102.208	287.101	1245.62	1319.38	805.055	1052.35	1400.66	2034.2	628	909.885	674.945	1238.77	1017.3	689.002	340.072	1219.72	340.167	37.6337	26.3669	9.38827	396.247	162.441	49.2907	4.18667	220.74	1087.75	49.0797	518.008	758.542	519.966	1184.15
22	1242.43		619.641			1096.47			787.337	1041.72							1016.02	532.336	294.295	413.175			1848.17				902.207	1043.64	1401.04			1291.45	718.537		407.471	78.8392	65.436	72.7358	981.483	268.561	257.901	90.4697	389.366	1494.69	130.804	1014.04	806.239	801.622
24			784.139						1412.17									869.065	727.19	734.07													1336.61		1052.07	146.265	109.007	76.3736	1021.58	479.511	324.952	214.162	646.84		321.098		1030.12	1139.82
27																			1196.06	1050.81																459.615	236.779	189.677		1082.89	364.38	488.465	936.582		515.292
29																																				467.052	356.754	421.346			895.167	1057.16	1837.42		678.335
32																																				1248.74	696.212	492.826			961.64				946.743
34																																					1537.58	1594.5			1830.56				1939.89
35
[truncated: 1 more columns]

## Sheet: Fig.2B NXS2 mixed model
	MOCK-T	MOCK-T	MOCK-T	MOCK-T	MOCK-T	MOCK-T	MOCK-T	MOCK-T	MOCK-T	MOCK-T	MOCK-T	MOCK-T	MOCK-T	MOCK-T	MOCK-T	MOCK-T	MOCK-T	CAR-T	CAR-T	CAR-T	CAR-T	CAR-T	CAR-T	CAR-T	CAR-T	CAR-T	CAR-T	CAR-T	CAR-T	CAR-T	CAR-T	CAR-T	CAR-T	CAR-T	CAR(NAP)-T	CAR(NAP)-T	CAR(NAP)-T	CAR(NAP)-T	CAR(NAP)-T	CAR(NAP)-T	CAR(NAP)-T	CAR(NAP)-T	CAR(NAP)-T	CAR(NAP)-T	CAR(NAP)-T	CAR(NAP)-T	CAR(NAP)-T
6	26.1599	0.523599	18.2897	21.0002	0.523599	14.448	7.72192	0.523599	4.57356	38.2044	142.826	97.8284	33.4933	4.18667	54.568	135.157	122.051	15.0187	7.63902	56.6959	12.5391	74.423	36.7784	32.8836	17.5605	8.10278	15.9022	231.936	20.2688	70.3653	69.3312	325.161	16.9883	9.43767	7.39547	22.4035	0.523599	20.0326	2.0612	2.26195	52.8768	112.513	19.8643	64.9117	133.49	99.0689	8.02205
8	120.541	0.523599	94.7476	27.8827	0.523599	49.2191	45.8689	0.523599	10.3212	126.76	318.97	338.44	183.666	116.195	230.982	393.547	437.437	32.6252	69.6384	228.705	69.6566	161.313	120.386	62.1281	89.6725	140.253	57.2307	833.55	118.699	592.129	280.175	689.975	195.392	74.851	46.0334	57.6304	0.523599	40.069	11.3618	11.1004	155.639	466.25	73.7154	299.353	319.368	334.648	79.9494
11	375.898	34.2449	119.812	77.3539	35.2864	327.304	205.36	58.5235	78.999	426.921	368.778	378.87	136.629	130.76	220.781	335.288	432.257	38.8396	107.611	144.139	174.802	220.155	89.5368	131.672	168.584	137.526	66.9225	605.657	525.711	468.013	716.214	531.78	209.294	166.63	86.9368	124.792	71.9096	217.656	26.4648	144.765	229.226	226.735	78.3791	306.15	220.21	241.047	96.8167
13	441.042	165.155	480.097	155.086	59.9255	263.847	344.699	77.365	120.303	621.307	455.528	452.16	120.314	179.394	326.612	509.875	615.7	76.9159	227.464	376.496	437.597	344.115	337.333	183.559	595.968	290.417	214.75	605.657	270.637	779.767	263.659	817.344	180.06	132.624	185.429	215.908	148.349	276.966	120.189	245.694	57.776	109.875	82.6605	124.344	111.401	317.567	43.0745
15	824.679	489.334	629.805	275.595	158.628	473.636	561.991	234.578	376.157	1008.74		697.695	142.514	218.158	163.963			57.6013	228.249	340.868	685.894	726.004	703.878	715.334	1466.78	592.375	260.274	605.657	165.423	795.394	670.428	1171.96	203.639	221.751	239.782	254.656	152.685	566.636	138.848	478.963	54.188	175.773	51.5462	86.3207	164.092	248.207	114.189
18	1378.73	829.539	878.768	426.937	247.12	729.117	678.818	498.168	851.357	1794.72			222.767	142.024	152.626			450.131	675.442	806.459	2112.51	950.446	1081.91	1315.38		1225.13	1021.33	605.657	209.751		579.441		109.875	132.935	560.637	513.993	443.919	1053.92	391.887	760.33	20.6015	46.853	61.8036	53.1539	102.903	176.193	119.058
20	2703.94	1914.35	1377.61	594.105	454.119	1323.8	1299.54	885.859	850.779				163.62	169.39				737.78	656.358	1464.28		1525.39		1965		1393.63	1298.6	2057.17	171.495		447.605		64.7384	227.47	727.305	810.731	875.844	1283.13	545.991	1315.83	4.18667	60.1142	30.8536	22.608	32.6356	139.416	42.2702
23					871.048	1765.74	1944.54	1431.66	1501.97				231.718	331.872				921.61	971.756	2322.1		2789.13							160.935		453.902		193.769	216.566	1242.73	775.627	1936.86		1098.42		0.523333	30.2476	0.523333	4.18667	4.18667	166.973	123.088
27								2454.59	2715.45				328.64	707.01				1489.88	1739.94										249.24		581		695	693	1743.26	1216.63	3450.63		1663.27		0.523333	4.18667	0.523333	4.18667	4.18667	84.9056	85.2677
31													965					2620.06											690		781		695	693							0.523333	0.523333	0.523333	0.523333	0.523333	4.18667	136.145

## Sheet: ED Fig. 3 NXS-mCD19
Days	Mock	Mock	Mock	Mock	Mock	Mock	CAR-T	CAR-T	CAR-T	CAR-T	CAR-T	CAR-T	CAR-T	CAR-T	CAR-T	CAR-T	CAR-T	CAR-T	CAR-T	CAR-T	CAR(NAP)-T	CAR(NAP)-T	CAR(NAP)-T	CAR(NAP)-T	CAR(NAP)-T	CAR(NAP)-T	CAR(NAP)-T	CAR(NAP)-T	CAR(NAP)-T	CAR(NAP)-T	CAR(NAP)-T	CAR(NAP)-T
7	0.5	0.5	0.5	0.5	0.5	0.5	0.5	0.5	0.5	0.5	0.5	0.5	0.5	0.5	0.5	0.5	0.5	0.5	0.5	0.5	0.5	0.5	0.5	0.5	0.5	0.5	0.5	0.5	0.5	0.5	0.5	0.5
13	178.85	396.9	273.78	7.15449	4.18667	4.18667	67.3745	85	78.03	65	254.433	6.28	229.731	11.0947	4.18667	178.533	4.18667	319.324	67.824	288.549	254.016	31.941	92.697	116.64	0.5	52.2527	4.18667	4.18667	4.18667	4.18667	4.18667	150.72
16	268.324	472.726	336.2	12.9713	430.796	130.276	197.582	163.724	169.136	174.6	429.039	104.484	430.56	291.667	9.19811	510.983	41.347	609.278	366.264	671.458	326.4	33.462	115.34	156.282	0.5	241.453	4.18667	4.18667	4.18667	4.18667	6.48933	295.617
18	373.498	636.54	623.971	1067.17	365.077	680.831	224.264	275.562	178.176	208.738	1388.59	235.776	588.42	628.17	17.6023	1116	133.798	1498.23	1197.13	1388.56	627.328	100.602	379.456	323.783	0.5	675.226	4.18667	4.18667	36.8427	4.18667	6.48933	691.485
21	1169.35	1239.76	1849.85		527.156	1086.61	744.832	440.128	689.7	494.816		388.523	1217.55	1283.8	106.805		272.05				1512.67	316.028	597.471	925.75	6.776	1335.76	4.18667	21.0867	98.6863	63.585	6.48933	1049.25
23					1107.61		1413.29	1047.91	1056.76	1166.89		1053.1			162.024		462.401					351.31	1062.08		23.064		4.18667	44.5796	179.041	63.585	6.48933
26															290.186		572.975					351.31			23.064		12.3583	70.7819	321.392	63.585	6.48933
29															1038.13		940.365					425			198		137.087	288.043	1297.61	63.585	6.48933
31																						762			201.6		253.785	225.176		63.585	6.48933
33																						1301			310.4		702.889	560.545		63.585	6.48933
38																									813		740.902	626.147		63.585	6.48933
40																									1398		793.541	675.061		63.585	6.48933
46																											1477	1282.43		63.585	6.48933
50																														0	0
54																														0	0

## Sheet: ED Fig. 4 Panc02-mCD19
Days	Mock	Mock	Mock	Mock	Mock	Mock	Mock	Mock	Mock	Mock	Mock	Mock	Mock	Mock	CAR-T	CAR-T	CAR-T	CAR-T	CAR-T	CAR-T	CAR-T	CAR-T	CAR(NAP)-T	CAR(NAP)-T	CAR(NAP)-T	CAR(NAP)-T	CAR(NAP)-T	CAR(NAP)-T	CAR(NAP)-T	CAR(NAP)-T	CAR(NAP)-T	CAR(NAP)-T	CAR(NAP)-T	CAR(NAP)-T
7	3.13618	7.2	9.45611	4.18667	4.394	4.18667	4.18667	27.789	24.963	4.18667	69.0678	18.84	14.13	21.195	13.7344	5.76504	6.23236	14.0839	4.22853	12.2083	8.50417	6.23133	4.18667	11.1124	35.9216	15.6798	4.18667	11.7604	10.0522	4.18667	0	4.18667	4.18667	6.28
9	5.76464	12.3715	9.45611	4.18667	4.394	54.4003	63.6112	40.354	43.4099	4.18667	65.0457	18.4632	12.3088	73.0145	15.5799	25.2616	13.5232	20.7711	4.18667	23.3663	25.2467	12.574	4.18667	22.5793	59.3234	15.7926	4.18667	14.2682	14.8746	1.11486	0	0	4.18667	0
13	10.3809	11.3208	17.6023	9.11856	6.3585	35.6794	42.7153	56.5069	43.4099	75.8833	176.292	42.4427	19.4994	126.172	19.1111	10.0833	7.61607	37.4845	34.4753	28.3086	39.3379	6.48933	4.18667	18.244	55.3687	36.1795	4.18667	17.8937	12.359	0	0	27.8078	47.0812	34.3307
15	7.26989	16.0936	7.75161	4.18667	5.30817	129.938	175.606	113.336	118.653	124.473	177.314	67.8795	39.1429	88.1359	6.64563	10.8518	11.8985	60.1973	43.2728	46.6337	21.1385	56.1487	5.07738	18.4651	26.9194	51.697	4.18667	14.13	11.2842	55.0384	68.3666	13.0578	39.6515	21.9487
19	7.74115	18.9699	37.5853	13.0765	10.0841	158.615	265.192	187.27	208.9	253.445	174.506	106.747	125.287	260.603	11.7344	12.8301	6.55608	129.472	88.6763	143.367	43.7323	177.288	8.01464	56.3128	82.9305	56.6461	4.18667	13.8107	15.0586	53.6851	83.1692	16.1782	21.6757	28.8453
21	20.6809	50.7101	73.027	32.7614	23.5455	218.101	330.483	207.903	342.169	331.594	284.874	197.193	223.553	341.827	15.7274	11.5835	29.804	109.233	88.6763	143.367	43.7323	177.288	26.6188	188.891	45.3825	9.27425	4.18667	29.3742	8.42535	96.6528	63.2004	36.1381	97.2274	32.2565
23	30.4519	53.0104	25.1204	20.2218	40.8192	356.303	628	358.43	471.837	654.806	657.152	215.644	476.08	511.717	15.5656	18.1052	25.7229	110.779	187.703	165.407	96.1566	150.762	39.5112	199.865	270.281	68.6875	4.18667	14.0423	8.42535	249.592	102.319	60.4057	160.835	50.5274
26	79.2452	46.5557	64.267	19.7151	27.1296	349.276	1649.69	496.958	970.639	1299.04	799.394	444.351	1000.36	2158.63	25.9088	73.6022	61.5806	324.961	1060.8	714.785	57.6	419.371	79.5694	449.8	422.032	76.5836	4.18667	31.5181	7.1682	198.516	296.486	177.109	256.813	130.5
29	96.8292	74.4285	82.6527	20.4425	41.412	671.603		995.49	1394.45		1531.63	711.034			20.8567	57.6561	145.035	445.55		1297.03	382.881	777.239	133.05	551.355	454.942	93.5576	4.18667	21.0172	17.5389	235.755	339.274	242.176	258.417	153.129
33	88.0452	88.1777	149.261	18.889	60.1762	784.534		1433.61				1284.06			24.3612	77.761	162.098	492.291			465.829	461.006	107.299	553.149	517.713	82.2778	4.18667	43.7728	9.83384	192.781	521.765	825.017	161.498	99.0247
36	62.8979	73.2712	32.7492	146.831	89.5901	1071.09									24.3612	102.089	190.29	878.15			1382.18	1308.22	107.299	553.149	556.596	127.901	4.18667	82.6334	17.3152	382.5	594.652	1040.37	1101.51	265.592
40	181.233	131.397	325.76	62.6995	114.003										33.6795	117.148	1558.41	1513.39					196.692	648.087	190.133	197.266	4.18667	57.2513	33.4635	501.101	863.061			318.957
42	85.1267	127.711	270.6	98.9427	187.363										26.7852	108.487							243.876	1216.43	1325.21	463.681	4.18667	113.416	32.5555	741.774	1439.9			420.283
44	352.539	147.765	492.897	118.048	125.904										58.3552	236.012							250.87			544.547	4.18667	155.474	58.6908	1190.43				984.704
48	802.559	196.296	498.481	68.7552	206.226										87.6298	525.149							449.822			459.726	4.18667	219.122	62.5636
51	672.352	241.327	694.005	81.5723	280.158										98.7997	428.331							669.752			788.944	4.18667	249.798	54.4192
55	694.005	233.712	1114.34	179.359	347.519										96.0286	427.276							590.365			598.057	4.18667	156.864	45.8336
58	1017.36	453.285		176.011	421.582										99.8036	859.945							1132.13			1193.1	4.18667	292.424	113.241
61		508.047		97.7917	597.774										158.622	1030.25											4.18667	155.951	62.4575
65		1070.37		185.543	1036.77										208.338												4.18667	103.228	91.1997
68				300.161											188.49												4.18667	300.976	95.2743
71				215.334											369.191												4.18667	289.185	114.17
75				645.05											625.845												4.18667	548.823	196.684
78				716.035											986.371												4.18667	512.101	86.6628
82				1104.4											1107.44												4.18667	541.287	174.442
85																											4.18667	995.391	203.42
89																											4.18667		346.103
92																											4.18667		317.226
96																											4.18667		543.423
99																											4.18667		642.293
103																											4.18667		957.072

## Sheet: ED Fig. 5 CT26-hPSCA
Days	Mock T	Mock T	Mock T	Mock T	Mock T	Mock T	Mock T	Mock T	Mock T	Mock T	Mock T	Mock T	Mock T	Mock T	Mock T	Mock T	Mock T	CAR-T	CAR-T	CAR-T	CAR-T	CAR-T	CAR-T	CAR-T	CAR-T	CAR-T	CAR-T	CAR-T	CAR-T	CAR-T	CAR-T	CAR-T	CAR(NAP)-T	CAR(NAP)-T	CAR(NAP)-T	CAR(NAP)-T	CAR(NAP)-T	CAR(NAP)-T	CAR(NAP)-T	CAR(NAP)-T	CAR(NAP)-T	CAR(NAP)-T	CAR(NAP)-T	CAR(NAP)-T	CAR(NAP)-T	CAR(NAP)-T	CAR(NAP)-T	CAR(NAP)-T
7	4.18667	40.4258	15.4113	54.8882	12.4012	61.0167	11.9794	65.5419	17.3545	12.4161	45.6142	18.4924	47.2519	99.6028	21.2059	23.9156	13.6912	16.7247	18.7563	4.18667	7.75161	0	7.84686	4.18667	6.94756	4.81467	19.1148	32.0636	71.8925	17.6234	6.20098	18.9261	11.1363	10.4538	5.56827	13.9654	18.9253	4.18667	4.18667	10.4118	4.18667	55.9253	46.3169	8.05817	27.5981	22.6387	71.6747	13.3884
10	4.18667	101.311	49.0185	129.594	65.617	88.7514	27.7022	84.594	69.9583	65.6731	21.9772	27.3722	44.4911	269.954	65.4785	90.9432	69.4789	32.8268	27.9256	17.2239	8.53738	0	30.6001	53.5846	12.7894	9.41037	40.0276	70.4617	132.408	44.2354	38.178	76.8869	7.1277	7.38947	57.7514	6.06834	17.2724	4.18667	4.18667	26.1023	183.381	23.797	60.5144	15.8643	85.8397	47.7757	102.835	42.38
12	706.57	403.405	195.604	452.083	105.472	340.281	173.716	114.218	165.387	205.747	61.7613	37.8095	81.7924	166.338	124.907	35.4812	37.388	19.2128	108.183	106.557	23.8274	40.2951	188.612	293.428	101.69	157.867	131.396	87.7002	97.3566	37.255	15.5074	121.385	46.5055	101.887	70.5096	26.001	164.073	0	0	66.2689	196.505	138.107	108.349	6.28	166.981	16.1815	263.119	212.583
14	814.507	601.764	332.897	494.016	272.199	331.441	326.304	219.698	287.466	386.479	24.8118	53.3651	64.6064	101.737	52.7741	40.5557	183.283	131.014	163.015	208.898	52.8825	325.542	292.048	365.627	135.467	137.514	82.4685	145.051	137.829	37.9803	20.106	156.323	15.9494	156.766	140.428	88.1241	200.302	0	0	49.3514	305.854	287.11	86.4978	28.9576	145.541	51.7911	288.987	212.07
16	1115.22	912.181	471.362	1038.78	395.891	675.243	491.23	297.937	515.406	322.192	78.6308	193.184	189.638	327.283	175.024	68.583	448.265	75.0227	79.7657	167.937	19.8082	1319.78	508.476	555.42	311.14	461.231	267.454	334.257	421.719	96.3305	566.597	346.591	136.964	404.897	294.251	144.956	277.367	0	0	105.812	588.62	297.361	171.569	106.103	194.129	16.2846	4.18667	210.053
19		1212.4	1208.14		1388.59	1203.24	800.09	491.193	1090.39	829.999	49.524	160.13	95.1063	177.012	295.06	134.893	475.271	131.473	99.4333	913.879	51.0239		1069.59	646.357	535.317	153.389	184.632	222.688	237.384	61.2982	776.183	272.326	41.8755	455.294	336.084	603.357	585.42	0	0	308.529	1061.35	433.49	193.541	166.699	247.982	4.18667	4.18667	176.41
21							700.657	624.329		786.466	82.3886	477.406	139.341	386.486	175.443	147.515	933.103	327.565	427.398	861.511	127.718			846.624	866.569	489.784	298.746	337.367	402.634	122.056	533.334	452.487	87.7883	1044.49	735.717	1147.84	799.222	0	0	406.043		731.397	294.435	151.415	317.156	0.523333	0	106.308
23							1383.23	1225.94		1727.67	215.81	1349.22	210.951	721.556	455.342	234.322	1281.2	398.38	547.183	1349.53	81.0539			1519.56	1319.67	787.842	510.476	674.31	777.155	276.26	1357.71	855.88	157.86	1559.27	1074.54		1641.17	0	0	839.403		1220.4	449.858	462.238	434.771	4.18667	0	391.169
26											298.379		496.542	1092.93	817.574	309.623		461.434	1504.15		209.186					1098.98	682.567	655.236	1164.9	297.546		1867.3	131.509					0	0	1242.42			832.883	752.99	852.007	13.1294	0	737.122
30											443.003		546.548		917.984	478.957		501.584			273.555						1244.55	1441.9		776.135			185.986					0	0				1085.7	1002.81	1063.21	33.5771	0	1065.3
34											449.57		516.554		1171.93	1793.22		1558.41			1090.4									1148.65			105.843					0	0						1426.88	19.4873	0	1323.74
37											719.06		967.557																				194.344					0	0							32.1536	0
40											1039.85		1287.7																				381.221					0	0							42.2016	0
42																																	546.941					0	0							50.6587	0
44																																	848.396					0	0							30.071	0
47																																	970.171					0	0							39.0035	0
50																																	1155.96					0	0							34.8834	0
52																																														51.5728	0
55																																														113.558	0
58																																														210.837	0
60																																														156.173	0
62																																														191.354	0
64																																														377.596	0
66																																														549.162	0
68																																														733.747	0
72																																														1005.52	0
